# Supplementary material for: The Plastid-Localized AtFtsHi3 Pseudo-Protease of Arabidopsis thaliana Has an Impact on Plant Growth and Drought Tolerance
Source: Front Plant Sci. 2021 Jun 23;12:694727. doi: 10.3389/fpls.2021.694727 (PMC8261292; doi:10.3389/fpls.2021.694727)
Supplement: Supplementary file 1 [file Table_5.xlsx]

## Sheet: Group Indicators
Group	Indcls	P-value	Phylum	Class	Order	Family	Genus	Species	ASV
Watered_Wt	0.685165	0.0012	Bacteroidetes	Cytophagia	Cytophagales	Cytophagaceae	Emticicia	Unknown	162cb163caeb4a38c0f142b8297ccf9e
Watered_Wt	0.557519	0.0051	Bacteroidetes	Flavobacteriia	Flavobacteriales	Cryomorphaceae	Fluviicola	Unknown	78cdb3734dde1bb3f79abb0da10727bf
Watered_Wt	0.574271	0.0033	Bacteroidetes	Sphingobacteriia	Sphingobacteriales	Unknown	Unknown	Unknown	9ed8ddfcc4ccae61b76ac26622c63f13
Watered_Wt	0.629764	0.0023	Bacteroidetes	Sphingobacteriia	Sphingobacteriales	Unknown	Unknown	Unknown	ab14cb3aa8de8aa041924c83ef2d6c5a
Watered_Wt	0.529509	0.0087	Proteobacteria	Betaproteobacteria	Burkholderiales	Comamonadaceae	Acidovorax	delafieldii	5426f55e634c3c30b58981d3f3e9c542
Watered_Wt	0.669823	0.0004	Proteobacteria	Betaproteobacteria	Methylophilales	Methylophilaceae	Unknown	Unknown	3a5f6f47342a3c6cc124bfe1d16ba3fe
Watered_ftshi3-1(kd)	0.6	0.0099	Proteobacteria	Betaproteobacteria	Burkholderiales	Comamonadaceae	Unknown	Unknown	6ea17c90429380f3dcb5e7f3e65eb584
Watered_ftshi3-1(kd)	0.6	0.0096	Proteobacteria	Deltaproteobacteria	Myxococcales	Unknown	Unknown	Unknown	42c2cf85417810aeb2581b716d64e2e7
Watered_ftshi3-1(kd)	0.637341	0.0043	Proteobacteria	Gammaproteobacteria	Pseudomonadales	Pseudomonadaceae	Unknown	Unknown	98166a1a8a6cac5363bf6dd5a7f978cd
Watered_ftshi3-1(Comp-1)	0.647803	0.0013	Actinobacteria	Actinobacteria	Actinomycetales	Nocardioidaceae	Aeromicrobium	Unknown	39da5dcc32cd8ea8fc8247a470b18dad
Watered_ftshi3-1(Comp-2)	0.598093	0.0049	Actinobacteria	Acidimicrobiia	Acidimicrobiales	Unknown	Unknown	Unknown	1406d0ceeabf2e296c1137348dd8479a
Watered_ftshi3-1(Comp-2)	0.556386	0.0077	Proteobacteria	Alphaproteobacteria	Rhodospirillales	Rhodospirillaceae	Azospirillum	Unknown	09afaf55459cc5882980d0aa3cf0061e
Watered_ftshi3-1(Comp-2)	0.576131	0.0094	Proteobacteria	Betaproteobacteria	Burkholderiales	Alcaligenaceae	Achromobacter	Unknown	15b511ff83cc8097154556e6f2f5068e
Drought_Wt	0.512665	0.0027	Actinobacteria	Actinobacteria	Actinomycetales	Micrococcaceae	Arthrobacter	Unknown	e256943a9c23f573c73878576ddc18e3
Drought_ftshi3-1(kd)	0.570777	0.0155	Acidobacteria	[Chloracidobacteria]	RB41	Unknown	Unknown	Unknown	66f2991ef31627d808ae05bd7897e8e9
Drought_ftshi3-1(kd)	0.588863	0.0095	Acidobacteria	DA052	Ellin6513	Unknown	Unknown	Unknown	a83cbb6ea29bbdd61359986440dcbfc3
Drought_ftshi3-1(kd)	0.6	0.0092	Bacteroidetes	Cytophagia	Cytophagales	Cytophagaceae	Dyadobacter	Unknown	a459c1f75ea027aa68cd65b434ad347f
Drought_ftshi3-1(kd)	0.550011	0.0084	Bacteroidetes	Cytophagia	Cytophagales	Cytophagaceae	Emticicia	Unknown	6846e92e03a1607adf8a751e8e99dc6a
Drought_ftshi3-1(kd)	0.565773	0.0086	Bacteroidetes	Sphingobacteriia	Sphingobacteriales	Sphingobacteriaceae	Pedobacter	Unknown	8fd20b367c34cf526e3c18de4caea8c7
Drought_ftshi3-1(kd)	0.6	0.0064	Proteobacteria	Alphaproteobacteria	Rhizobiales	Rhizobiaceae	Rhizobium	Unknown	9565319ecd0c49b46b8e9071f61940d9
Drought_ftshi3-1(kd)	0.6	0.007	Proteobacteria	Alphaproteobacteria	Sphingomonadales	Sphingomonadaceae	Unknown	Unknown	4644d9323f5afb44adbbf7482e3562da
Drought_ftshi3-1(kd)	0.531018	0.0012	Proteobacteria	Betaproteobacteria	Burkholderiales	Oxalobacteraceae	Massilia	timonae	37c2328b54e9d0c4408acaeb0aad86a3
Drought_ftshi3-1(kd)	1	0.0001	Proteobacteria	Betaproteobacteria	Burkholderiales	Oxalobacteraceae	Telluria	mixta	382cf54deaa18bbdb4d76e8f5766539b
Drought_ftshi3-1(kd)	0.581882	0.0001	Proteobacteria	Betaproteobacteria	Burkholderiales	Oxalobacteraceae	Unknown	Unknown	84cfb99ca8d2e841b7fdd082092d4c5e
Drought_ftshi3-1(kd)	0.553824	0.0005	Proteobacteria	Betaproteobacteria	Burkholderiales	Oxalobacteraceae	Unknown	Unknown	b134114ce8567966461ca652c62bde49
Drought_ftshi3-1(kd)	0.598187	0.0011	Proteobacteria	Deltaproteobacteria	Unknown	Unknown	Unknown	Unknown	8f646cfb7604d032f260017cbc2c989e
Drought_ftshi3-1(Comp-1)	0.806998	0.0002	Proteobacteria	Alphaproteobacteria	Rhizobiales	Hyphomicrobiaceae	Devosia	Unknown	fe7a29d5ab31b3839da7c80e05d27d5a
Drought_ftshi3-1(Comp-1)	0.530136	0.0013	Proteobacteria	Betaproteobacteria	Burkholderiales	Oxalobacteraceae	Massilia	Unknown	54de460c25a8d3c41b3788c6f03233b3
Drought_ftshi3-1(Comp-1)	0.51635	0.0059	Proteobacteria	Deltaproteobacteria	Bdellovibrionales	Bacteriovoracaceae	Peredibacter	starrii	a0d1001e8470a4bb3c45df3f14274cfc
Drought_ftshi3-1(Comp-1)	0.890506	0.0001	TM7	TM7-3	I025	Unknown	Unknown	Unknown	c2e103a101c398e7881af33cda64e0d4
Drought_ftshi3-1(Comp-1)	0.501795	0.0013	TM7	TM7-3	Unknown	Unknown	Unknown	Unknown	f35477bdb138744740b83ab9021b2781
Drought_ftshi3-1(Comp-2)	0.722707	0.001	Bacteroidetes	Sphingobacteriia	Sphingobacteriales	Unknown	Unknown	Unknown	f770a5d970b6dfb58d73f53448422514

## Sheet: Treatment Indicators
Treatment	Indcls	P-value	Phylum	Class	Order	Family	Genus	Species	ASV
Drought	0.626276	0.0085	Acidobacteria	[Chloracidobacteria]	RB41	Ellin6075	Unknown	Unknown	f284a1844b04a356ec5e25808a1a96b7
Drought	0.810819	0.0001	Actinobacteria	Acidimicrobiia	Acidimicrobiales	Unknown	Unknown	Unknown	219ca734dc4e17e5956943b4f876a616
Drought	0.6	0.0001	Actinobacteria	Acidimicrobiia	Acidimicrobiales	Unknown	Unknown	Unknown	edfabbb5b635c20d9151a2eb4b71f205
Drought	0.592499	0.0056	Actinobacteria	Actinobacteria	Actinomycetales	Intrasporangiaceae	Terracoccus	Unknown	69b2b4f17d60fc2e82875ba6ae44d06f
Drought	0.545345	0.0408	Actinobacteria	Actinobacteria	Actinomycetales	Intrasporangiaceae	Unknown	Unknown	4ae5d5819245288f7d629c126466f459
Drought	0.62591	0.0023	Actinobacteria	Actinobacteria	Actinomycetales	Micrococcaceae	Arthrobacter	Unknown	d1316b26e5350da36e6456499ecdfe18
Drought	0.689068	0.012	Actinobacteria	Actinobacteria	Actinomycetales	Nocardiaceae	Rhodococcus	Unknown	4a7f867d55034fd3b2b4b28e0b1dda36
Drought	0.590779	0.0271	Actinobacteria	Actinobacteria	Actinomycetales	Nocardioidaceae	Kribbella	Unknown	df34ea9690bc1c0642e1b6246dba210e
Drought	0.555096	0.018	Actinobacteria	Actinobacteria	Actinomycetales	Nocardioidaceae	Nocardioides	Unknown	0c5a6523013c0dd298f363df408ceb56
Drought	0.673293	0.0062	Actinobacteria	Actinobacteria	Actinomycetales	Nocardioidaceae	Nocardioides	tritolerans	4d69627bc2aac2be482c553c927bb0f1
Drought	0.61837	0.0043	Actinobacteria	Actinobacteria	Actinomycetales	Nocardioidaceae	Nocardioides	Unknown	a6694448f4b5f465459d3adc8fb9947c
Drought	0.537153	0.0155	Actinobacteria	Actinobacteria	Actinomycetales	Nocardioidaceae	Unknown	Unknown	1bb94b3bd6742b83762d134cf1df3a94
Drought	0.814443	0.0001	Actinobacteria	Actinobacteria	Actinomycetales	Streptomycetaceae	Streptomyces	Unknown	547fde65dab2782e3cd9228d659445c8
Drought	0.845712	0.0001	Actinobacteria	Actinobacteria	Actinomycetales	Streptomycetaceae	Streptomyces	reticuliscabiei	93120265f9c84ff7e35370a1f4336272
Drought	0.83386	0.0001	Actinobacteria	Actinobacteria	Actinomycetales	Streptomycetaceae	Unknown	Unknown	01236728b5af6db6b826b384ab678873
Drought	0.879301	0.0001	Actinobacteria	Actinobacteria	Actinomycetales	Streptomycetaceae	Unknown	Unknown	6d5f7cb548b0512fe06c821522b383b7
Drought	0.68843	0.0001	Actinobacteria	Actinobacteria	Actinomycetales	Streptomycetaceae	Unknown	Unknown	73685289bc86236f252522bc1bacf0da
Drought	0.643913	0.0079	Actinobacteria	Actinobacteria	Actinomycetales	Tsukamurellaceae	Tsukamurella	Unknown	685265632d5556da15b9593a74c63219
Drought	0.5642	0.0225	Actinobacteria	Thermoleophilia	Gaiellales	Gaiellaceae	Unknown	Unknown	ceefb66cd15bd2f20987a8da764657b1
Drought	0.649558	0.0016	Actinobacteria	Thermoleophilia	Solirubrobacterales	Unknown	Unknown	Unknown	a306035f8cb6086b80bcb00daec49590
Drought	0.725816	0.0004	Bacteroidetes	[Saprospirae]	[Saprospirales]	Chitinophagaceae	Chitinophaga	arvensicola	b312f1016fc22786abc2acdff4c2a01e
Drought	0.592515	0.0012	Bacteroidetes	[Saprospirae]	[Saprospirales]	Chitinophagaceae	Flavisolibacter	Unknown	209e86b31975359146cba97f60269373
Drought	0.58025	0.0343	Bacteroidetes	[Saprospirae]	[Saprospirales]	Chitinophagaceae	Flavisolibacter	Unknown	857379c286b29949e97fe6e97ede02e5
Drought	0.611823	0.0085	Bacteroidetes	[Saprospirae]	[Saprospirales]	Chitinophagaceae	Niastella	Unknown	0a74b58d3c493979902e1b5b0b982224
Drought	0.554727	0.0028	Bacteroidetes	[Saprospirae]	[Saprospirales]	Chitinophagaceae	Niastella	Unknown	65582179a7bd75c1b751dbd060c15489
Drought	0.665244	0.0007	Bacteroidetes	[Saprospirae]	[Saprospirales]	Chitinophagaceae	Niastella	Unknown	6f34dc4d28a14f31104b8122d8a95209
Drought	0.576365	0.0031	Bacteroidetes	[Saprospirae]	[Saprospirales]	Chitinophagaceae	Niastella	Unknown	8b0b01ce1aaea696e5aa2a654c5e96c0
Drought	0.680466	0.0011	Bacteroidetes	[Saprospirae]	[Saprospirales]	Chitinophagaceae	Niastella	Unknown	a4a8ac6e226a3cd515b95fa60352a41b
Drought	0.575791	0.0022	Bacteroidetes	[Saprospirae]	[Saprospirales]	Chitinophagaceae	Niastella	Unknown	c9679d7306156ae53f432a7b9364a30b
Drought	0.70226	0.0012	Bacteroidetes	[Saprospirae]	[Saprospirales]	Chitinophagaceae	Niastella	Unknown	e4c577a0c808c982a15906c6fc288b3c
Drought	0.580327	0.0016	Bacteroidetes	Cytophagia	Cytophagales	Cytophagaceae	Unknown	Unknown	da4dcc8c9c560ddd073de4e8bb4e46d7
Drought	0.55	0.0004	Bacteroidetes	Flavobacteriia	Flavobacteriales	Cryomorphaceae	Fluviicola	Unknown	04765267c6d984ae0d93aaf6a7a9ff92
Drought	0.55	0.0001	Bacteroidetes	Flavobacteriia	Flavobacteriales	Cryomorphaceae	Fluviicola	Unknown	fb0d0607ed837f479dd51ac7b044a0d7
Drought	0.918022	0.0001	Bacteroidetes	Sphingobacteriia	Sphingobacteriales	Sphingobacteriaceae	Mucilaginibacter	gossypii	11f8b49188ddfdaec622b52f0f05b80e
Drought	0.78825	0.0001	Bacteroidetes	Sphingobacteriia	Sphingobacteriales	Sphingobacteriaceae	Unknown	Unknown	9a1a11b0e15c2240e50c52a6121a8cda
Drought	0.6626	0.0054	Bacteroidetes	Sphingobacteriia	Sphingobacteriales	Sphingobacteriaceae	Unknown	Unknown	a82b7a045945ca4377bd5025d7085a41
Drought	0.650204	0.0006	Bacteroidetes	Sphingobacteriia	Sphingobacteriales	Sphingobacteriaceae	Unknown	Unknown	b5a6d0bacee9cb5556490ce385df98ef
Drought	0.512221	0.0227	Bacteroidetes	Sphingobacteriia	Sphingobacteriales	Sphingobacteriaceae	Unknown	Unknown	fe07b9dde3eabc09a38fbb1666359b34
Drought	0.725608	0.0006	Bacteroidetes	Sphingobacteriia	Sphingobacteriales	Unknown	Unknown	Unknown	b7b940b7b3beb3e9f00f0d8e0ffe30fd
Drought	0.717158	0.0094	Bacteroidetes	Unknown	Unknown	Unknown	Unknown	Unknown	aba34ee05b76a337b38b0f44e9a6746d
Drought	0.575654	0.0439	Chloroflexi	C0119	Unknown	Unknown	Unknown	Unknown	90dc4c8b59809797a6bf334ab18cc03d
Drought	0.6898	0.0001	Chloroflexi	Ktedonobacteria	Ktedonobacterales	Ktedonobacteraceae	Unknown	Unknown	40f989348c8666c6890a6e1b77211153
Drought	0.631122	0.0048	Chloroflexi	Ktedonobacteria	Ktedonobacterales	Ktedonobacteraceae	Unknown	Unknown	7ba40459a554963623ad4ea9bbd1799e
Drought	0.678855	0.0002	Chloroflexi	Ktedonobacteria	Ktedonobacterales	Ktedonobacteraceae	Unknown	Unknown	85260e58dbf4faee8413ec1468207eb4
Drought	0.693305	0.0001	Chloroflexi	Ktedonobacteria	Ktedonobacterales	Ktedonobacteraceae	Unknown	Unknown	bee00a8d7424a0ecc1a700dd6414e32d
Drought	0.714625	0.0476	Cyanobacteria	4C0d-2	SM1D11	Unknown	Unknown	Unknown	a3c1f9f75e156257326a4419c5d5f368
Drought	0.601379	0.0029	Cyanobacteria	ML635J-21	Unknown	Unknown	Unknown	Unknown	590826d9d5d6ec2166d65df65cf5f246
Drought	0.592148	0.0287	Firmicutes	Bacilli	Bacillales	Bacillaceae	Bacillus	flexus	253a7230f2465f29a4f710bbbf490c22
Drought	0.584391	0.0191	Gemmatimonadetes	Gemmatimonadetes	Gemmatimonadales	Ellin5301	Unknown	Unknown	2dc59afe9f40a7248675042f8f90f32f
Drought	0.651108	0.0086	Proteobacteria	Alphaproteobacteria	Caulobacterales	Caulobacteraceae	Caulobacter	Unknown	52d6fae91fe613402b5eb064db422d2a
Drought	0.722451	0.0001	Proteobacteria	Alphaproteobacteria	Rhizobiales	Rhizobiaceae	Rhizobium	Unknown	6ce35ed9c44a62a27bdcdd6f9debd13a
Drought	0.571573	0.0444	Proteobacteria	Alphaproteobacteria	Sphingomonadales	Erythrobacteraceae	Unknown	Unknown	b92b918c743aad4d9383d509bbf95988
Drought	0.600304	0.0085	Proteobacteria	Alphaproteobacteria	Sphingomonadales	Sphingomonadaceae	Kaistobacter	Unknown	69d905c9cb6b0a3ddc68f56d0b8f76d2
Drought	0.586923	0.0055	Proteobacteria	Alphaproteobacteria	Sphingomonadales	Sphingomonadaceae	Sphingomonas	Unknown	2345c975ae95fddd8aa7816acb912ffc
Drought	0.608426	0.0016	Proteobacteria	Betaproteobacteria	Burkholderiales	Burkholderiaceae	Burkholderia	Unknown	00de25d904b6880dd324da7dca071078
Drought	0.583829	0.0021	Proteobacteria	Betaproteobacteria	Burkholderiales	Burkholderiaceae	Burkholderia	Unknown	f42de7daaa9518613330fe61c1e0fee6
Drought	0.819688	0.0001	Proteobacteria	Betaproteobacteria	Burkholderiales	Oxalobacteraceae	Massilia	Unknown	23e4907e2164b5ac3b20e0c035396468
Drought	0.617879	0.0003	Proteobacteria	Betaproteobacteria	Burkholderiales	Oxalobacteraceae	Massilia	Unknown	54de460c25a8d3c41b3788c6f03233b3
Drought	0.674166	0.0021	Proteobacteria	Betaproteobacteria	Burkholderiales	Oxalobacteraceae	Ralstonia	Unknown	3638f2062c305c79df283ef573a10b97
Drought	0.896236	0.0001	Proteobacteria	Betaproteobacteria	Burkholderiales	Oxalobacteraceae	Unknown	Unknown	8202451ba30d7fa1141c8a07350b3845
Drought	0.677801	0.0002	Proteobacteria	Betaproteobacteria	Burkholderiales	Oxalobacteraceae	Unknown	Unknown	84cfb99ca8d2e841b7fdd082092d4c5e
Drought	0.55	0.0003	Proteobacteria	Betaproteobacteria	Burkholderiales	Oxalobacteraceae	Unknown	Unknown	b134114ce8567966461ca652c62bde49
Drought	0.59792	0.0369	Proteobacteria	Betaproteobacteria	Methylophilales	Methylophilaceae	Unknown	Unknown	a560c146751e4b28e5f4a143550eedcd
Drought	0.693521	0.0003	Proteobacteria	Deltaproteobacteria	Bdellovibrionales	Bacteriovoracaceae	Peredibacter	starrii	38f43f2f369649284428170bffe6130c
Drought	0.574337	0.0002	Proteobacteria	Deltaproteobacteria	MIZ46	Unknown	Unknown	Unknown	46b527d0eff392d72d883d9b0d272efd
Drought	0.526653	0.0225	Proteobacteria	Deltaproteobacteria	Myxococcales	0319-6G20	Unknown	Unknown	1aef19d0065cc5c4d895b5aa2a33e9ea
Drought	0.511039	0.0031	Proteobacteria	Deltaproteobacteria	Myxococcales	Haliangiaceae	Unknown	Unknown	b18b7aa9de6af0f3ae34dbd96fb91bbb
Drought	0.665524	0.0004	Proteobacteria	Deltaproteobacteria	Myxococcales	Unknown	Unknown	Unknown	6a1249467fc22419e26ed7f0f70033ea
Drought	0.647358	0.0379	Proteobacteria	Deltaproteobacteria	Myxococcales	Unknown	Unknown	Unknown	78f6c5c95747bbe8fa2316d47187d32e
Drought	0.580047	0.0258	Proteobacteria	Deltaproteobacteria	Myxococcales	Unknown	Unknown	Unknown	edfb94eaa882cdcfe90bec56076117c8
Drought	0.645324	0.0436	Proteobacteria	Deltaproteobacteria	Unknown	Unknown	Unknown	Unknown	8f646cfb7604d032f260017cbc2c989e
Drought	0.95	0.0001	Proteobacteria	Gammaproteobacteria	Alteromonadales	Alteromonadaceae	Cellvibrio	Unknown	2eb5f63d947550207e8ab28d4dffcf73
Drought	0.579059	0.0234	Proteobacteria	Gammaproteobacteria	Xanthomonadales	Sinobacteraceae	Panacagrimonas	perspica	d25f2194e70f30a77a0d50e17d892e31
Drought	0.697331	0.0001	Proteobacteria	Gammaproteobacteria	Xanthomonadales	Sinobacteraceae	Unknown	Unknown	4c1653c06e8abe75b0bf82f5b741b86e
Drought	0.568137	0.0028	Proteobacteria	Gammaproteobacteria	Xanthomonadales	Sinobacteraceae	Unknown	Unknown	b1a2f38f5abfa5aa349074e545c9ef66
Drought	0.792492	0.0001	Proteobacteria	Gammaproteobacteria	Xanthomonadales	Xanthomonadaceae	Dyella	Unknown	74f15abf8aabaed89952c5710613e633
Drought	0.668916	0.0001	Proteobacteria	Gammaproteobacteria	Xanthomonadales	Xanthomonadaceae	Dyella	Unknown	ec1938ada5188888043c249a437c52af
Drought	0.681892	0.0001	Proteobacteria	Gammaproteobacteria	Xanthomonadales	Xanthomonadaceae	Thermomonas	Unknown	63acf26efe8662db7d8ff05e452765ea
Drought	0.760734	0.0001	TM7	TM7-1	Unknown	Unknown	Unknown	Unknown	1f7022fc2ff935cfd41be9e58b24cc2d
Drought	0.840359	0.0001	TM7	TM7-1	Unknown	Unknown	Unknown	Unknown	8260c314ce599525af1a908c4ac529c0
Drought	0.522408	0.0076	TM7	TM7-1	Unknown	Unknown	Unknown	Unknown	85c70dac520fb4168aa6c5294d522816
Drought	0.607325	0.0433	TM7	TM7-1	Unknown	Unknown	Unknown	Unknown	ad97170fb8656c5a589cb944437849ca
Drought	0.845633	0.0001	TM7	TM7-1	Unknown	Unknown	Unknown	Unknown	ff640016dec88c68bac274df5708caa3
Drought	0.559662	0.002	TM7	TM7-3	Unknown	Unknown	Unknown	Unknown	13e7108a0c0e8c68c22d993c700f8c25
Drought	0.757391	0.0007	TM7	TM7-3	Unknown	Unknown	Unknown	Unknown	968f320e1460f6679b22d09532c2f634
Drought	0.642311	0.0001	Verrucomicrobia	Opitutae	Opitutales	Opitutaceae	Opitutus	Unknown	5aa433fd6a222b6c7f05cc8c6a5e9cb2
Drought	0.6507	0.0022	Verrucomicrobia	Opitutae	Opitutales	Opitutaceae	Unknown	Unknown	f65a2dd0256455221a82730997ec3f6e
Watered	0.616884	0.016	Bacteroidetes	Flavobacteriia	Flavobacteriales	[Weeksellaceae]	Chryseobacterium	Unknown	c8cb46fb1b5e817561f1e7989fa02f01
Watered	0.767006	0.0004	Bacteroidetes	Flavobacteriia	Flavobacteriales	Cryomorphaceae	Fluviicola	Unknown	d90d126c93bd939d4800355fc1921d98
Watered	0.7	0.0001	Bacteroidetes	Flavobacteriia	Flavobacteriales	Cryomorphaceae	Fluviicola	Unknown	f0c66a9e25f5f7fa434235b8a3e9dd08
Watered	0.594457	0.0122	Chloroflexi	Chloroflexi	[Roseiflexales]	[Kouleothrixaceae]	Unknown	Unknown	731101411b4fc3f20ccd1ebafcc4b800
Watered	0.593281	0.0033	Fibrobacteres	Fibrobacteria	258ds10	Unknown	Unknown	Unknown	6637eafd7869e49fd4da284d1855c976
Watered	0.505671	0.0329	Gemmatimonadetes	Gemmatimonadetes	Ellin5290	Unknown	Unknown	Unknown	29c73c57b0f6e854fbac4ce1ef25abe7
Watered	0.658413	0.0004	Nitrospirae	Nitrospira	Nitrospirales	Nitrospiraceae	Nitrospira	Unknown	77b57b7fe535183b1494f958b7bc0074
Watered	0.548005	0.0238	Planctomycetes	Phycisphaerae	WD2101	Unknown	Unknown	Unknown	7f36b771be081329c7cdc5956dab4578
Watered	0.6085	0.0003	Planctomycetes	Planctomycetia	Planctomycetales	Planctomycetaceae	Planctomyces	Unknown	982ec64adb8329fd2cacada75ff1a3bc
Watered	0.570177	0.0339	Proteobacteria	Alphaproteobacteria	Caulobacterales	Caulobacteraceae	Phenylobacterium	Unknown	0da7e268ee14c85762fb5aaaa748be86
Watered	0.696153	0.0011	Proteobacteria	Alphaproteobacteria	Caulobacterales	Caulobacteraceae	Phenylobacterium	Unknown	b66a6d5e2ce0684dd332b3ccfd51e643
Watered	0.625064	0.0048	Proteobacteria	Alphaproteobacteria	Ellin329	Unknown	Unknown	Unknown	6612494acda4a6c7b7c75fcea9bdb213
Watered	0.573583	0.0042	Proteobacteria	Alphaproteobacteria	Rhizobiales	Bradyrhizobiaceae	Bradyrhizobium	Unknown	9db2817f5c42be6a7bcbca662959982d
Watered	0.646615	0.0008	Proteobacteria	Alphaproteobacteria	Rhizobiales	Hyphomicrobiaceae	Devosia	Unknown	e5d2897df2f464827244b871d67ee050
Watered	0.640914	0.0029	Proteobacteria	Alphaproteobacteria	Rhizobiales	Hyphomicrobiaceae	Rhodoplanes	Unknown	72fe021191cb1e6eddf8cb1a6ec814a7
Watered	0.738394	0.0033	Proteobacteria	Alphaproteobacteria	Rhizobiales	Rhizobiaceae	Agrobacterium	Unknown	a82de5a230122258d3ec5a66fd1928fb
Watered	0.63333	0.0065	Proteobacteria	Alphaproteobacteria	Rhizobiales	Rhizobiaceae	Agrobacterium	Unknown	f39443e17a1867cab460b53bca1dfb07
Watered	0.50968	0.0133	Proteobacteria	Alphaproteobacteria	Rhizobiales	Rhizobiaceae	Rhizobium	Unknown	9cfeb771f9a988fbd77b57660001b40e
Watered	0.606074	0.001	Proteobacteria	Alphaproteobacteria	Rhizobiales	Rhizobiaceae	Unknown	Unknown	01fb9171c6e8cb0d09dc1f1a03d66537
Watered	0.550397	0.0043	Proteobacteria	Alphaproteobacteria	Rhizobiales	Rhizobiaceae	Unknown	Unknown	a1fc64657ed7c7f8099ba7acb42c7638
Watered	0.599041	0.0271	Proteobacteria	Alphaproteobacteria	Rhizobiales	Unknown	Unknown	Unknown	b3f7d373c878b456d272837090c02003
Watered	0.628463	0.0392	Proteobacteria	Alphaproteobacteria	Rhodospirillales	Rhodospirillaceae	Azospirillum	Unknown	a0bf61154033d4be8ca74f58cb9ebdcd
Watered	0.574466	0.0191	Proteobacteria	Alphaproteobacteria	Rhodospirillales	Rhodospirillaceae	Reyranella	massiliensis	14f6edcb30a40883012e45fa4a788605
Watered	0.515818	0.0106	Proteobacteria	Alphaproteobacteria	Rhodospirillales	Rhodospirillaceae	Unknown	Unknown	1ece60fcce9df17b141ca2bdb174ea9e
Watered	0.642086	0.0014	Proteobacteria	Alphaproteobacteria	Rhodospirillales	Rhodospirillaceae	Unknown	Unknown	ff7108c91975fb8420457b7fe8024c43
Watered	0.579987	0.0404	Proteobacteria	Alphaproteobacteria	Sphingomonadales	Sphingomonadaceae	Sphingomonas	Unknown	dd8c8d60bfca3e1df01a4bbff8d3326e
Watered	0.645649	0.0001	Proteobacteria	Betaproteobacteria	Burkholderiales	Comamonadaceae	Leptothrix	Unknown	51fbe3718b46cca351549f2b7972fc7b
Watered	0.814233	0.0002	Proteobacteria	Betaproteobacteria	Burkholderiales	Comamonadaceae	Rubrivivax	gelatinosus	0451eb05161fc41c27929376c390b01f
Watered	0.577981	0.0001	Proteobacteria	Betaproteobacteria	Burkholderiales	Comamonadaceae	Unknown	Unknown	988a77d8c5c2440f6d94a8c7b7c7fed9
Watered	0.645557	0.0001	Proteobacteria	Betaproteobacteria	Burkholderiales	Comamonadaceae	Unknown	Unknown	cfc5ce44d7704c0b94f4f250368e02b9
Watered	0.584449	0.0418	Proteobacteria	Betaproteobacteria	Burkholderiales	Oxalobacteraceae	Unknown	Unknown	f0c3617e87528210cf3552872ebe3e8b
Watered	0.585177	0.0238	Proteobacteria	Betaproteobacteria	Hydrogenophilales	Hydrogenophilaceae	Thiobacillus	Unknown	07444001f262c362830998ff23a92d63
Watered	0.725248	0.0003	Proteobacteria	Betaproteobacteria	Methylophilales	Methylophilaceae	Methylotenera	mobilis	746507837ddc19e543b934d36caedd60
Watered	0.596383	0.0144	Proteobacteria	Betaproteobacteria	Rhodocyclales	Rhodocyclaceae	Uliginosibacterium	Unknown	c4fbe8acf7c626225dec1e9427efcdf0
Watered	0.635441	0.0003	Proteobacteria	Deltaproteobacteria	MIZ46	Unknown	Unknown	Unknown	5c824c21f8dbe66f7494db2e726e5405
Watered	0.642595	0.0002	Proteobacteria	Deltaproteobacteria	Myxococcales	OM27	Unknown	Unknown	6569e013cfdf9ef331c811de893ce961
Watered	0.736157	0.0004	Proteobacteria	Deltaproteobacteria	Myxococcales	Unknown	Unknown	Unknown	de77c8c81d62cf60a16b9c5351b0b4a0
Watered	0.617738	0.0161	Proteobacteria	Deltaproteobacteria	PB19	Unknown	Unknown	Unknown	c2550c5ff37cb6f8e2689ccf89e69f48
Watered	0.667708	0.005	Proteobacteria	Gammaproteobacteria	Alteromonadales	Alteromonadaceae	Cellvibrio	Unknown	5e6de5fd71e1d8ab876d8ecfbff024a9
Watered	0.617642	0.0048	Proteobacteria	Gammaproteobacteria	Pseudomonadales	Pseudomonadaceae	Unknown	Unknown	98166a1a8a6cac5363bf6dd5a7f978cd
Watered	0.574174	0.0393	Verrucomicrobia	[Spartobacteria]	[Chthoniobacterales]	[Chthoniobacteraceae]	CandidatusXiphinematobacter	Unknown	0afece30a66e0a78dd8c821c0b37b315
Watered	0.660524	0.0002	Verrucomicrobia	Opitutae	Opitutales	Opitutaceae	Opitutus	Unknown	031520cf087ee53e808e27f0544b3f4d
Watered	0.700536	0.0061	Verrucomicrobia	Opitutae	Opitutales	Opitutaceae	Unknown	Unknown	ab3a49c165c41bb73a4494a1768f89d5
